# Supplementary material for: Hesperentomon yangi sp. n. from Jiangsu Province, Eastern China, with analyses of DNA barcodes (Protura, Acerentomata, Hesperentomidae)
Source: Zookeys. 2013 Oct 2;(338):29–37. doi: 10.3897/zookeys.338.6099 (PMC3800839; doi:10.3897/zookeys.338.6099)
Supplement: XML Treatment for Hesperentomon yangi [file zookeys.338.6099-treatment1.xml]

<!DOCTYPE tp:taxon-treatment
  PUBLIC "-//TaxonX//DTD Taxonomic Treatment Publishing DTD v0 20100105//EN" "tax-treatment-NSO.dtd">
<tp:taxon-treatment xmlns:tp="http://www.plazi.org/taxpub"><tp:treatment-meta><mixed-citation publication-type="journal"><person-group><name><surname>Bai</surname><given-names>Yi</given-names></name><name><surname>Bu</surname><given-names>Yun</given-names></name></person-group><article-title><italic>Hesperentomon yangi</italic> sp. n. from Jiangsu Province, Eastern China, with analyses of DNA barcodes (Protura, Acerentomata, Hesperentomidae)</article-title><source>Zookeys</source><day>2</day><month>10</month><year>2013</year><volume>2013</volume><issue>338</issue><fpage>29</fpage><lpage>37</lpage><pub-id pub-id-type="doi">10.3897/zookeys.338.6099</pub-id></mixed-citation></tp:treatment-meta><tp:nomenclature><tp:taxon-name>
                            <tp:taxon-name-part taxon-name-part-type="genus">Hesperentomon</tp:taxon-name-part>
                            <tp:taxon-name-part taxon-name-part-type="species">yangi</tp:taxon-name-part>
                            <object-id xmlns:xlink="http://www.w3.org/1999/xlink" xlink:type="simple">http://zoobank.org/B4190939-D197-4E2E-ACF3-2A7635941DC3</object-id>
                            <object-id xmlns:xlink="http://www.w3.org/1999/xlink" xlink:type="simple">http://species-id.net/wiki/Hesperentomon_yangi</object-id>
                        </tp:taxon-name><tp:taxon-status xmlns:xlink="http://www.w3.org/1999/xlink" xlink:type="simple">sp. n.</tp:taxon-status><xref ref-type="fig" rid="F1">Figs 1</xref><xref ref-type="fig" rid="F2">–</xref><xref ref-type="fig" rid="F3">25</xref><xref ref-type="table" rid="T2">, Table 2</xref></tp:nomenclature><tp:treatment-sec sec-type="Material examined"><title>Material examined.</title><p>Holotype, female (No. NJ-8), East China, Jiangsu Province, Nanjing City, extracted from the soil samples under some big trees of Qixia Mountain, <named-content xmlns:xlink="http://www.w3.org/1999/xlink" content-type="dwc:verbatimCoordinates" xlink:type="simple">32°09.45'N, 118°57.60'E</named-content>, elev. 200 m, 29-XI-2012. coll. Y. M. Yang. Paratype, 6 females (Nos. NJ-2, NJ-3, NJ-4, NJ-7, NJ-12, NJ-13), 6 males (Nos. NJ-1, NJ-5, NJ-6, NJ-9, NJ-10, NJ-11), same data as holotype. Other materials, 1 maturus junior (No. NJ-14) and 1 larva II (No. NJ-15). Specimens NJ-13, NJ-14 and NJ-15 are voucher specimens with DNA barcodes sequenced. Type specimens are deposited in Shanghai Entomological Museum (SEM), Institute of Plant Physiology &amp; Ecology, Chinese Academy of Sciences.</p></tp:treatment-sec><tp:treatment-sec sec-type="Description"><title>Description.</title><p>Adult body length 1300–1400 µm (n=13), yellow-brown, and foretarsus with deeper color (<xref ref-type="fig" rid="F1">Fig. 1</xref>).</p><p><bold>Head.</bold> Oblong, length 125–130 µm, width 85–95 µm. Dorsal setae long, other setae short. Setae <italic>d6</italic> and <italic>sd6</italic> present, <italic>sd4</italic> absent. Seta <italic>d6</italic> 14–15 µm, <italic>d7</italic> 6–7 µm in length. Paired pores <italic>cp</italic>, <italic>ip</italic> and <italic>op</italic> present, pore <italic>fp</italic> absent (<xref ref-type="fig" rid="F2">Fig. 12</xref>). Pseudoculus pear-shaped, with short posterior extension, length 12–15 µm, width 8–9 µm. PR=9–11 (<xref ref-type="fig" rid="F1">Figs 2</xref>, <xref ref-type="fig" rid="F2">13</xref>). Canal of maxillary gland with sausage-like calyx, posterior dilation about equal to length of calyx. CF=7–9 (<xref ref-type="fig" rid="F2">Fig. 14</xref>). Labial palpus well developed, without basal sensillum (<xref ref-type="fig" rid="F2">Fig. 15</xref>). Maxillary palpus with two tapering sensilla, dorsal one (8–9 µm) distinctly longer than lateral one (5–6 µm) (<xref ref-type="fig" rid="F2">Fig. 16</xref>).</p><fig id="F1" position="float" orientation="portrait"><label>Figures 1–11.</label><caption><p><italic><tp:taxon-name>Hesperentomon yangi</tp:taxon-name></italic> sp. n. Holotype. <bold>1</bold> Habitus <bold>2</bold> pseudoculus <bold>3</bold> pronotum <bold>4</bold> mesonotum (<italic>sl</italic>=sublateral pore) <bold>5</bold> metanotum <bold>6</bold> sternite II <bold>7</bold> sternite IV <bold>8</bold> prosternum <bold>9</bold> mesosternum <bold>10</bold> metasternum <bold>11</bold> sternite VII. Arrows show pores. Scale bar: 100 μm in Fig. <bold>1</bold>, others, 20 μm.</p></caption><graphic xmlns:xlink="http://www.w3.org/1999/xlink" xlink:href="ZooKeys-338-029-g001.jpg" position="float" orientation="portrait" xlink:type="simple"/></fig><fig id="F2" position="float" orientation="portrait"><label>Figures 12–22.</label><caption><p><italic><tp:taxon-name>Hesperentomon yangi</tp:taxon-name></italic> sp. n. Holotype. <bold>12</bold> Head, dorsal view (<italic>cp</italic>=clypeal pores, <italic>ip</italic>=interpseudocular pores, <italic>op</italic> =occipital pores) <bold>13</bold> pseudoculus <bold>14</bold> canal of maxillary gland <bold>15</bold> labial palpus <bold>16</bold> maxillary palpus, <bold>17</bold> foretarsus, exterior view <bold>18</bold> foretarsus, interior view <bold>19</bold> tergite VII, left side (<italic>al</italic>=anterolateral pore, <italic>psm</italic>=posterosubmedial pore, <italic>psl</italic>=posterosublateral pore) <bold>20</bold> sternite VII and lateral part of tergite VII <bold>21</bold> Comb <bold>22</bold> female squama genitalis. Arrows show pores. Scale bar: 20 μm.</p></caption><graphic xmlns:xlink="http://www.w3.org/1999/xlink" xlink:href="ZooKeys-338-029-g002.jpg" position="float" orientation="portrait" xlink:type="simple"/></fig><p><bold>Foretarsus</bold>. Length 73–83 µm, claw length 18–23 µm, without inner flap, TR=3.5–4.4; empodium length 3–4 µm, EU=0.14–0.18. Dorsal sensilla <italic>t-1</italic> and <italic>t-2</italic> slender and long (14–15 µm), BS=1.1; <italic>t-3</italic> slengder, not reaching base of claw. Exterior sensilla all sward-like and in different length, <italic>a</italic> surpassing base of <italic>c</italic>, <italic>b</italic> and <italic>c</italic> subequal in length, <italic>d</italic> close to <italic>t2</italic>, <italic>e</italic> broad, <italic>f</italic> short, <italic>g</italic> long. Interior sensilla also sward-like in different length, <italic>a</italic>’ short, <italic>b’-1</italic> longer than <italic>b’-2</italic>, <italic>c’-2</italic> longer than <italic>c’-1</italic>. Relative length of sensilla: <italic>b’-2</italic> &lt; <italic>c’-1</italic> &lt; <italic>f</italic>&lt; <italic>a</italic>’&lt; <italic>t3</italic>&lt; <italic>b’-1</italic>&lt; (<italic>b</italic>=<italic>c</italic>=<italic>e</italic>) &lt; <italic>d</italic>&lt;(<italic>g</italic>= <italic>c’-2</italic>) &lt; <italic>a</italic> &lt; <italic>t2</italic> &lt; <italic>t1</italic> (<xref ref-type="fig" rid="F2">Figs 17</xref>, <xref ref-type="fig" rid="F2">18</xref>). Length of middle tarsus 35–37 µm, claw length 18–20 µm. Length of hind tarsus 38–40 µm, claw length 20–23 µm.</p><p><bold>Thorax.</bold> Thoracic chaetotaxy given in <xref ref-type="table" rid="T2">Table 2</xref>. Setae <!--PageBreak--><!--PageBreak--><!--PageBreak--><italic>1</italic> and <italic>2</italic> on pronotum subequal in length; mesonotum with eight pairs of posterior setae, <italic>P5a</italic> and <italic>P5a</italic>’ minute; metanotum with seven pairs of posterior setae, <italic>P5a</italic> minute; setae <italic>P1</italic> and <italic>P2</italic> on mesonotum 13–15 µm and 17–20 µm respectively. (<xref ref-type="fig" rid="F1">Figs 3–5</xref>). Prosternum without anterior seta <italic>A2</italic>, mesosternum and metasternum with 6 and 8 anterior setae respectively (<xref ref-type="fig" rid="F1">Figs 8–10</xref>). All setae on thoracic sternites setiform. Pronotum and prosternum without pores. Mesonotum and metanotum with pores <italic>sl</italic> (<xref ref-type="fig" rid="F1">Figs 4</xref>, <xref ref-type="fig" rid="F1">5</xref>). Mesosternum and metasternum each with single median pore, situated anterior to level of setae <italic>M</italic> (<xref ref-type="fig" rid="F1">Figs 9</xref>, <xref ref-type="fig" rid="F1">10</xref>).</p><table-wrap id="T2" position="float" orientation="portrait"><label>Table 2.</label><caption><p>Adult chaetotaxy of <italic><tp:taxon-name>Hesperentomon yangi</tp:taxon-name></italic> sp. n.</p></caption><table><tbody><tr><th rowspan="2" colspan="2"><bold>Segment</bold></th><th rowspan="1" colspan="2"><bold>Dorsal</bold></th><th rowspan="1" colspan="2"><bold>Ventral</bold></th></tr><tr><th rowspan="1" colspan="1"><bold>Formula</bold></th><th rowspan="1" colspan="1"><bold>Setae</bold></th><th rowspan="1" colspan="1"><bold>Formula</bold></th><th rowspan="1" colspan="1"><bold>Setae</bold></th></tr><tr><td rowspan="1" colspan="1">Thorax</td><td rowspan="1" colspan="1">I</td><td rowspan="1" colspan="1">4</td><td rowspan="1" colspan="1">1, 2</td><td rowspan="1" colspan="1">(2-2)/6</td><td rowspan="1" colspan="1">A1, M, P1, 2, 3</td></tr><tr><td rowspan="1" colspan="1"/><td rowspan="1" colspan="1">II</td><td rowspan="1" colspan="1">6/4</td><td rowspan="1" colspan="1">A2, 4, M, P1, 2, 2a, 3, 4, 5, 5a, 5a’</td><td rowspan="1" colspan="1">(6-2)/5</td><td rowspan="1" colspan="1">A1, 2, 3, M, Pc, 1, 2</td></tr><tr><td rowspan="1" colspan="1"/><td rowspan="1" colspan="1">III</td><td rowspan="1" colspan="1">6/14</td><td rowspan="1" colspan="1">A2, 4, M, P1, 2, 2a, 3, 4, 5, 5a</td><td rowspan="1" colspan="1">(8-2)/5</td><td rowspan="1" colspan="1">A1, 2, 3, 4, M, Pc, 1, 2</td></tr><tr><td rowspan="1" colspan="1">Abdomen</td><td rowspan="1" colspan="1">I</td><td rowspan="1" colspan="1">4/10</td><td rowspan="1" colspan="1">A1, 2, P1, 2, 3, 4, 5</td><td rowspan="1" colspan="1">4/4</td><td rowspan="1" colspan="1">A1, 2, P1, 2</td></tr><tr><td rowspan="1" colspan="1"/><td rowspan="1" colspan="1">II–III</td><td rowspan="1" colspan="1">8/12</td><td rowspan="1" colspan="1">A1, 2, 4, 5, P1, 2, 3, 4, 4a, 5</td><td rowspan="1" colspan="1">4/5</td><td rowspan="1" colspan="1">A1, 2, Pc, 1a, 2</td></tr><tr><td rowspan="1" colspan="1"/><td rowspan="1" colspan="1">IV–VI</td><td rowspan="1" colspan="1">8/12</td><td rowspan="1" colspan="1">A1, 2, 4, 5, P1, 2, 3, 4, 4a, 5</td><td rowspan="1" colspan="1">4/8</td><td rowspan="1" colspan="1">A1, 2, P1, 1a, 2, 3</td></tr><tr><td rowspan="1" colspan="1"/><td rowspan="1" colspan="1">VII</td><td rowspan="1" colspan="1">8/16</td><td rowspan="1" colspan="1">A1, 2, 4, 5, P1, 1a, 2, 3, 3a, 4, 4a, 5</td><td rowspan="1" colspan="1">4/9</td><td rowspan="1" colspan="1">A1, 2, Pc, 1, 1a, 2, 3</td></tr><tr><td rowspan="1" colspan="1"/><td rowspan="1" colspan="1">VIII</td><td rowspan="1" colspan="1">6/14</td><td rowspan="1" colspan="1">A1, 2, 5, P1, 1a, 2, 2a, 3, 3a, 5</td><td rowspan="1" colspan="1">6</td><td rowspan="1" colspan="1">1, 1a, 2</td></tr><tr><td rowspan="1" colspan="1"/><td rowspan="1" colspan="1">IX</td><td rowspan="1" colspan="1">12</td><td rowspan="1" colspan="1">1, 2, 2a, 3, 3a, 4</td><td rowspan="1" colspan="1">6</td><td rowspan="1" colspan="1">1, 1a, 2</td></tr><tr><td rowspan="1" colspan="1"/><td rowspan="1" colspan="1">X</td><td rowspan="1" colspan="1">10</td><td rowspan="1" colspan="1">1, 2, 3, 3a, 4</td><td rowspan="1" colspan="1">6</td><td rowspan="1" colspan="1">1, 1a, 2</td></tr><tr><td rowspan="1" colspan="1"/><td rowspan="1" colspan="1">XI</td><td rowspan="1" colspan="1">8</td><td rowspan="1" colspan="1">1, 2, 3, 4</td><td rowspan="1" colspan="1">6</td><td rowspan="1" colspan="1">1, 1a, 2</td></tr><tr><td rowspan="1" colspan="1"/><td rowspan="1" colspan="1">XII</td><td rowspan="1" colspan="1">9</td><td rowspan="1" colspan="1"/><td rowspan="1" colspan="1">8</td><td rowspan="1" colspan="1"/></tr></tbody></table></table-wrap><p><bold>Abdomen.</bold> Abdominal chaetotaxy given in <xref ref-type="table" rid="T2">Table 2</xref>. Tergite I with two pairs of anterior setae (<italic>A1</italic>, <italic>A2</italic>) and five pairs of posterior setae. Tergites II–VI with four pairs of anterior setae (<italic>A1</italic>, <italic>A2</italic>, <italic>A4</italic>, <italic>A5</italic>) and six pairs of posterior setae, <italic>P1a</italic>, <italic>P2a</italic> and <italic>P3a</italic> absent. Tergite VII with 8 posterior setae, <italic>P2a</italic> absent. Posterior central seta <italic>Pc</italic> absent on sternites IV–VI (8 posterior setae) (<xref ref-type="fig" rid="F1">Fig. 7</xref>), present on sternite VII (<xref ref-type="fig" rid="F1">Figs 11</xref>, <xref ref-type="fig" rid="F2">20</xref>). Bases of setae on segments X–XII without surrounding ciliation. Tergites IX–XI, and sternite X with broad, coarsely serrated posterior lamella (<xref ref-type="fig" rid="F3">Figs 23</xref>, <xref ref-type="fig" rid="F3">25</xref>).</p><fig id="F3" position="float" orientation="portrait"><label>Figures 23–25.</label><caption><p><italic><tp:taxon-name>Hesperentomon yangi</tp:taxon-name></italic> sp. n. <bold>23</bold> Tergites VIII–XII, left side (<italic>pm</italic>= posteromedial pore) <bold>24</bold> male squama genitalis <bold>25</bold> sternites VIII–XII (<italic>pl</italic>=posterolateral pore) <bold>23</bold> and <bold>25</bold> holotype <bold>24</bold> paratype NJ-10. Arrows show pores. Scale bar: 20 μm.</p></caption><graphic xmlns:xlink="http://www.w3.org/1999/xlink" xlink:href="ZooKeys-338-029-g003.jpg" position="float" orientation="portrait" xlink:type="simple"/></fig><p>Tergites I–VI with pores <italic>psm</italic> and <italic>al</italic>, VII with pores <italic>psm</italic>, <italic>psl</italic> and <italic>al</italic> (<xref ref-type="fig" rid="F2">Fig. 19</xref>), VIII with pores <italic>psm</italic> and <italic>pl</italic>, IX, X and XII each with single posteromedial pore (<italic>pm</italic>), XI without pores (<xref ref-type="fig" rid="F3">Figs 23</xref>, <xref ref-type="fig" rid="F3">25</xref>). Sternites I–VI each with one medial pore (<xref ref-type="fig" rid="F1">Fig. 6</xref>), VII with one medial pore and one pair of lateral pores (<xref ref-type="fig" rid="F1">Figs 11</xref>, <xref ref-type="fig" rid="F2">20</xref>), VIII–X each with single medial pore, XI without pores, XII with 3+3 pores.</p><p>Abdominal appendages typical of the genus, each with two segments and four setae. Striate band on abdominal segment VIII reduced and only single serrate line present (<xref ref-type="fig" rid="F3">Fig. 23</xref>). Comb on abdomen VIII rectangular, with 7–8 teeth (<xref ref-type="fig" rid="F2">Fig. 21</xref>).</p><p>Female squama genitalis robust. Each acrostylus with one slender flap on its outer side (<xref ref-type="fig" rid="F2">Fig. 22</xref>). Male squama genitalis with 2+2 setae on dorsal side and 2+2 setae on ventral side (<xref ref-type="fig" rid="F3">Fig. 24</xref>).</p></tp:treatment-sec><tp:treatment-sec sec-type="Etymology"><title>Etymology.</title><p>The species is named after Mr. Yi-Ming Yang who collected the specimens and in remembrance of his great contribution to the collection of Protura in China.</p><!--PageBreak--></tp:treatment-sec><tp:treatment-sec sec-type="Chaetal variability"><title>Chaetal variability.</title><p>Chaetal variations were observed in 5 specimens: on pronotum, with 5 seate, presence of 1 additional seta on left side (No. NJ-2); on prosternum, asymmetrical absence of <italic>A1</italic> of right side (No. NJ-3); on sternite I, presence of <italic>Pc</italic> (Nos. NJ-4, NJ-6, NJ-12); on sternite IV and V, presence of <italic>Pc</italic> (No. NJ-12).</p></tp:treatment-sec><tp:treatment-sec sec-type="Distribution"><title>Distribution.</title><p>Jiangsu (Nanjing), China.</p></tp:treatment-sec><tp:treatment-sec sec-type="Diagnosis"><title>Diagnosis.</title><p><italic><tp:taxon-name>Hesperentomon yangi</tp:taxon-name></italic> sp. n. is characterized by 12 posterior setae on tergites II–VI, 8 posterior setae on sternites IV–VI (seta <italic>Pc</italic> absent), absence of seta <italic>sd4</italic> on head, absence of seta <italic>P2a</italic> on tergite VII, 6 and 8 anterior setae on mesosternum and metasternum respectively, and few teeth on comb.</p></tp:treatment-sec><tp:treatment-sec sec-type="Remarks"><title>Remarks.</title><!--PageBreak--><p><italic><tp:taxon-name>Hesperentomon yangi</tp:taxon-name></italic> sp. n. is similar to <italic><tp:taxon-name>Hesperentomon xiningense</tp:taxon-name></italic> Bu &amp; Yin, 2007 and <italic><tp:taxon-name>Hesperentomon nanshanensis</tp:taxon-name></italic> Bu &amp; Yin, 2007 in having 8 posterior setae on sternites IV–VI (seta <italic>Pc</italic> absent), 12 posterior setae on tergite IV–VI, and the absence of seta <italic>P2a</italic> on tergite VII. It can be distinguished from those two species by the chaetotaxy of mesosternum and metasternum (6 and 8 anterior setae in <italic><tp:taxon-name>Hesperentomon yangi</tp:taxon-name></italic> sp. n. respectively vs. 4 and 6 anterior setae in <italic><tp:taxon-name>Hesperentomon xiningense</tp:taxon-name></italic> and <italic><tp:taxon-name>Hesperentomon nanshanensis</tp:taxon-name></italic>), chaetotaxy of head (setae <italic>sd4</italic> absent in <italic><tp:taxon-name>Hesperentomon yangi</tp:taxon-name></italic> sp. n. vs. present in the later two species), porotaxy of head (frontal pores <italic>fp</italic> absent and interpseudocular pores <italic>ip</italic> present in <italic><tp:taxon-name>Hesperentomon yangi</tp:taxon-name></italic> sp. n. vs. <italic>fp</italic> present and <italic>ip</italic> absent in the later two), porotaxy of sternite VII (3 pores in <italic><tp:taxon-name>Hesperentomon yangi</tp:taxon-name></italic> sp. n. vs. 1 pore in the later two). It also differs from <italic><tp:taxon-name>Hesperentomon xiningense</tp:taxon-name></italic> in the length of foretarsal sensillum <italic>b</italic> subequal length to <italic>c</italic> (<italic>b</italic> distinctly longer than <italic>c</italic> in <italic><tp:taxon-name>Hesperentomon xiningense</tp:taxon-name></italic>), short sensillum <italic>b’-2</italic> which not reaching base of seta <italic>α7</italic> (<italic>b’-2</italic> surpassing base of seta <italic>α7</italic> in <italic><tp:taxon-name>Hesperentomon xiningense</tp:taxon-name></italic>), and the presence of regular teeth on hind margin of striate band (with sparse unregular teeth in <italic><tp:taxon-name>Hesperentomon xiningense</tp:taxon-name></italic>). It also differs from <italic><tp:taxon-name>Hesperentomon nanshanensis</tp:taxon-name></italic> in the chaetotaxy of abdominal segment X (10 and 6 setae on tergite and sternite repectively in <italic><tp:taxon-name>Hesperentomon yangi</tp:taxon-name></italic> sp. n. vs. 8 and 4 setae in <italic><tp:taxon-name>Hesperentomon nanshanensis</tp:taxon-name></italic>) and shape of maxillary gland (posterior dilation about equal length of the calyx in <italic><tp:taxon-name>Hesperentomon yangi</tp:taxon-name></italic> sp. n. vs. about 1/2 length of the calyx in <italic><tp:taxon-name>Hesperentomon nanshanensis</tp:taxon-name></italic>).</p></tp:treatment-sec></tp:taxon-treatment>
